# Supplementary material for: Red Color and Risk-Taking Behavior in Online Environments
Source: PLoS One. 2015 Jul 24;10(7):e0134033. doi: 10.1371/journal.pone.0134033 (PMC4514790; doi:10.1371/journal.pone.0134033)
Supplement: S1 File — (ZIP) [file pone.0134033.s001.zip]

Archive with 3 entries (3 files):
- Data for study II.csv
- Data description.txt
- Data for study I.csv
