# Supplementary material for: Red Color and Risk-Taking Behavior in Online Environments
Source: PLoS One. 2015 Jul 24;10(7):e0134033. doi: 10.1371/journal.pone.0134033 (PMC4514790; doi:10.1371/journal.pone.0134033)
Supplement: S1 File — (ZIP) [file pone.0134033.s001.zip › Data for study II.csv]

age	sex	BARTp1	BARTp2	BARTp3	BARTp4	BARTp5	BARTp6	BARTp7	BARTp8	BARTp9	BARTp10	BARTp11	BARTp12	BARTp13	BARTp14	BARTp15	BARTp16	BARTp17	BARTp18	BARTp19	BARTp20	BARTp21	BARTp22	BARTp23	BARTp24	BARTp25	BARTp26	BARTp27	BARTp28	BARTp29	BARTp30	BARTe1	BARTe2	BARTe3	BARTe4	BARTe5	BARTe6	BARTe7	BARTe8	BARTe9	BARTe10	BARTe11	BARTe12	BARTe13	BARTe14	BARTe15	BARTe16	BARTe17	BARTe18
25	1	10	26	12	20	39	12	24	25	20	24	21	36	24	25	8	31	40	24	34	2	38	30	13	21	16	10	7	12	15	12	0	0	1	0	0	0	0	1	0	0	0	0	0	0	1	0	0	0
26	1	25	2	5	14	11	1	15	14	10	13	15	13	11	16	4	23	1	8	10	9	8	9	20	8	20	2	1	10	10	10	1	0	0	1	0	1	1	0	0	0	1	0	1	0	0	0	1	0
25	2	24	14	16	24	6	6	24	25	21	24	24	20	19	20	30	12	3	12	14	12	11	20	14	3	17	13	13	1	14	3	0	0	1	0	1	0	0	1	0	0	1	1	0	0	0	1	1	0
31	1	22	24	24	19	1	29	21	13	35	13	36	30	26	24	17	6	21	2	30	1	19	22	21	19	9	8	16	24	25	22	0	0	1	1	1	1	0	1	0	0	0	1	0	0	1	1	0	1
27	1	31	49	10	6	9	41	23	28	6	14	16	37	18	1	31	7	30	38	40	32	13	21	10	40	22	29	12	19	31	34	1	0	1	1	1	1	0	1	1	1	0	1	1	1	1	1	1	1
22	2	10	10	11	2	11	12	12	11	14	14	4	12	16	17	21	20	18	15	19	23	24	15	21	22	22	25	24	26	13	22	1	0	0	1	0	0	0	0	0	0	1	0	0	0	1	0	0	0
24	1	9	8	3	15	9	10	11	5	8	12	11	7	8	9	13	8	4	6	8	9	10	9	9	5	9	11	12	11	12	12	1	0	1	0	1	0	0	1	0	0	0	0	1	0	0	1	0	0
20	2	49	36	40	28	40	30	40	5	39	7	46	19	24	34	34	14	9	2	21	40	13	21	20	18	51	1	30	50	26	30	0	1	0	1	0	0	0	1	1	1	1	1	1	1	1	1	1	1
27	1	17	9	6	2	11	6	12	10	12	13	5	9	27	17	15	26	29	29	26	33	15	27	31	17	13	38	36	55	55	40	1	1	0	1	1	0	0	0	0	0	1	0	0	1	0	0	0	0
21	1	3	2	8	7	4	7	6	8	6	8	1	8	5	8	11	16	6	15	11	7	23	6	10	7	6	7	9	10	7	1	0	1	0	0	0	0	0	1	0	0	0	0	0	1	1	1	0	0
22	1	16	20	27	9	22	22	1	26	21	15	27	26	27	7	10	10	24	23	1	45	26	8	20	9	21	1	23	16	18	33	0	0	0	1	0	0	1	1	0	0	1	0	1	1	1	0	1	1
21	1	18	20	18	9	1	13	16	16	20	14	16	11	12	11	1	12	7	9	16	14	0	14	1	8	16	16	9	16	10	17	1	0	0	1	1	0	0	0	0	0	0	1	0	1	1	0	1	0
21	2	33	2	3	32	12	12	24	1	40	31	30	18	38	54	6	1	22	26	40	17	42	14	32	30	20	7	16	21	5	20	0	0	0	0	0	1	0	1	0	1	0	0	1	1	0	1	1	1
21	1	18	18	8	20	23	18	22	17	14	12	10	20	14	19	18	21	20	22	15	14	18	23	18	20	22	20	10	20	4	22	0	0	0	0	1	0	0	1	0	1	1	0	0	1	0	0	0	0
22	1	1	21	5	8	26	11	20	30	13	12	3	20	20	20	4	22	13	22	30	3	21	16	26	20	20	20	20	4	19	22	1	0	1	0	0	1	0	0	1	1	1	0	0	0	1	0	1	0
20	1	4	7	20	12	12	30	2	37	2	42	29	28	24	17	28	31	40	17	31	0	8	15	17	49	34	5	17	22	33	18	1	1	1	0	1	0	1	1	1	0	0	1	0	0	0	0	0	0
22	1	30	31	5	31	40	29	12	37	21	1	2	20	30	31	11	25	17	7	9	25	30	30	30	34	13	31	19	12	27	21	0	1	1	0	0	0	1	1	0	1	1	1	0	0	1	1	1	1
27	1	7	6	15	18	15	27	20	22	25	19	28	26	10	18	10	26	24	27	34	22	15	13	10	26	22	6	25	30	28	23	0	0	0	0	0	0	0	0	0	1	0	1	0	0	1	1	0	0
19	1	2	4	31	19	45	4	10	24	12	40	12	40	40	20	32	30	24	19	11	36	3	41	6	52	9	12	41	11	19	25	1	1	0	1	1	1	1	0	1	0	0	0	0	0	0	1	1	1
23	1	10	20	20	24	26	30	24	26	30	30	12	19	18	16	15	20	9	7	9	18	19	10	11	5	20	10	30	50	30	29	0	0	0	0	0	0	0	0	0	0	1	1	1	0	0	0	0	0
25	1	36	30	40	24	33	30	25	10	8	7	4	26	34	6	4	30	29	20	25	24	32	8	16	21	17	10	13	19	22	20	0	0	1	0	1	0	1	1	1	1	1	0	0	1	1	0	0	1
18	1	6	13	8	9	27	12	2	7	10	16	10	16	12	3	15	15	14	2	20	6	4	11	7	16	3	8	3	8	4	9	1	0	0	0	1	0	1	0	0	0	1	0	0	1	0	0	0	0
21	1	15	19	36	22	52	43	5	14	17	15	11	50	14	39	26	35	16	11	5	12	14	31	24	11	3	6	32	26	9	44	1	1	1	1	1	0	1	1	1	1	0	0	1	1	1	1	1	1
20	2	20	15	22	24	20	20	20	27	20	22	20	20	11	22	11	20	20	15	20	20	20	20	4	8	24	22	22	34	22	22	0	1	0	0	0	0	0	1	0	0	0	0	1	0	1	0	0	1
22	2	8	2	8	16	1	12	8	22	11	13	14	8	7	1	14	26	12	18	9	9	20	6	24	18	17	17	12	26	12	9	0	1	1	0	1	0	0	0	1	0	0	0	1	1	0	1	0	0
26	1	32	17	12	21	50	26	47	11	35	27	30	21	37	33	23	26	36	43	8	44	48	30	2	3	58	46	32	50	40	13	0	1	1	0	0	1	0	1	1	1	0	0	0	1	1	0	0	0
20	1	20	8	1	18	13	12	28	20	24	6	13	2	24	26	1	16	19	17	1	10	20	24	17	2	35	35	25	31	26	28	0	1	1	0	0	1	1	0	0	1	0	1	0	0	1	1	0	1
33	2	21	40	28	16	2	21	24	40	40	41	2	38	21	9	21	40	36	17	18	36	31	32	31	31	21	21	12	32	27	36	0	0	1	0	1	1	0	0	0	0	1	0	0	1	1	1	1	1
20	1	1	13	8	16	19	17	11	2	11	15	9	13	11	12	8	23	8	18	21	19	1	12	14	5	25	26	5	4	10	21	1	1	1	0	0	0	0	0	0	0	0	0	1	0	0	1	1	0
24	1	28	25	5	13	45	25	26	2	23	22	25	26	14	24	25	25	25	32	20	25	25	25	5	28	20	25	22	25	25	25	0	0	1	1	1	0	0	1	0	0	0	0	1	1	0	0	0	1
23	2	10	20	13	10	7	31	27	11	15	12	21	10	18	15	20	19	10	14	20	20	7	10	11	20	29	22	5	20	19	27	0	0	0	0	1	0	1	0	1	0	0	0	0	0	0	1	0	0
23	1	10	19	3	16	9	24	16	12	15	1	15	20	24	15	10	10	20	13	13	10	15	12	14	15	20	13	20	21	20	1	0	1	1	0	1	0	0	0	0	1	0	0	0	1	0	0	0	0
23	1	20	20	20	22	3	6	3	2	10	24	24	18	24	25	26	24	22	26	5	26	24	14	21	28	20	2	20	1	20	12	0	0	0	0	1	1	1	1	1	0	0	1	0	0	0	0	0	0
30	1	5	0	4	2	2	4	4	4	6	4	4	4	0	0	4	3	4	3	4	4	4	4	4	3	4	4	3	4	4	4	0	0	0	1	0	0	0	0	1	0	0	0	0	0	0	1	0	0
24	2	27	55	31	26	22	34	32	6	23	32	33	31	33	38	35	27	26	28	30	28	8	25	31	33	18	12	35	23	28	8	0	0	0	1	0	1	0	1	1	0	0	0	1	1	0	1	0	0
22	2	26	12	1	28	25	22	26	25	26	1	26	30	30	30	32	30	10	28	12	30	28	30	30	15	7	19	30	24	6	25	0	1	1	1	0	1	0	1	0	1	0	0	0	0	0	0	1	1
20	1	22	31	10	20	62	12	35	22	35	31	27	32	37	20	6	9	6	15	21	17	28	2	3	6	42	19	7	1	27	12	1	1	1	0	1	0	0	0	0	0	1	0	0	0	0	1	1	1
23	1	26	6	23	8	36	22	16	16	16	22	15	19	19	20	9	17	12	14	10	18	18	17	11	16	16	18	16	16	26	16	1	1	1	0	0	0	0	1	0	0	1	1	0	0	1	0	0	0
26	1	15	16	21	15	8	14	18	35	10	25	23	14	15	17	15	21	27	13	10	19	21	32	1	24	15	21	19	10	25	20	0	0	0	1	0	1	0	0	0	0	1	1	0	0	0	0	0	0
24	2	32	38	6	40	24	26	12	16	1	4	46	27	37	12	30	0	11	38	49	5	11	35	42	33	51	26	44	17	32	30	0	0	1	0	1	1	1	1	1	1	0	1	1	1	0	0	1	1
23	1	23	36	2	30	6	39	37	30	12	11	30	28	43	38	46	53	43	50	59	29	18	33	26	20	41	1	30	9	9	31	0	0	1	0	1	0	1	0	0	1	0	1	0	0	1	0	1	0
24	1	21	10	14	12	11	3	10	15	11	10	12	29	14	0	10	14	15	14	15	11	13	11	8	16	16	16	5	20	4	6	0	1	0	0	0	1	0	0	1	0	0	1	0	0	0	0	0	1
31	2	17	21	19	25	24	10	2	13	16	16	18	10	15	24	2	18	19	18	16	9	16	15	17	19	32	18	7	21	29	16	1	1	0	1	1	1	1	0	0	1	0	0	1	0	1	0	0	0
20	1	13	15	2	1	4	4	16	4	2	18	18	16	5	4	4	7	9	17	3	4	4	4	7	5	4	2	0	2	4	3	0	0	0	1	0	0	0	0	0	0	1	0	0	0	0	1	0	0
19	2	18	6	10	7	10	9	11	22	9	10	11	19	10	14	12	14	14	15	9	11	15	14	18	4	10	12	21	4	20	20	0	1	0	0	0	1	0	0	0	0	0	1	0	1	0	0	0	0
19	2	45	23	22	26	34	28	21	28	24	20	28	30	17	36	26	1	32	27	21	17	5	22	18	21	17	18	18	6	15	18	1	1	0	0	0	1	1	1	0	0	0	0	1	0	1	1	0	1
24	1	20	9	12	20	30	20	40	11	20	16	20	10	8	28	37	10	7	16	1	12	20	30	20	12	23	20	20	18	20	24	1	0	0	0	0	0	0	1	1	1	0	0	1	1	1	0	1	1
28	1	17	10	5	5	7	14	30	9	18	35	22	8	25	32	5	6	2	14	28	50	41	24	50	46	43	18	22	26	42	29	0	1	0	0	1	0	0	0	0	0	0	1	1	0	0	1	1	0
19	1	25	5	5	22	11	18	19	15	20	11	10	6	10	1	3	22	26	22	55	30	39	4	3	2	11	6	11	18	12	5	0	0	0	0	0	1	1	1	0	0	0	1	1	1	0	0	0	0
21	1	14	23	11	16	13	28	8	32	1	2	40	32	39	50	60	32	40	40	13	38	27	40	37	15	40	14	40	36	40	18	0	1	1	0	0	0	1	0	1	1	0	0	1	0	0	1	0	0
34	2	11	42	34	36	10	44	3	1	36	36	34	14	6	15	14	40	28	34	13	41	42	44	46	2	1	5	38	29	35	9	1	1	0	1	1	1	1	1	1	0	0	0	0	0	0	0	0	0
27	1	8	10	6	10	20	16	22	2	12	18	6	2	24	22	16	16	22	18	13	12	17	19	12	22	28	24	22	10	16	30	1	1	0	0	1	0	0	1	0	0	1	1	0	0	1	0	1	0
24	1	5	4	5	3	4	5	10	8	5	11	19	15	12	5	17	6	2	8	9	1	19	17	13	8	7	2	7	7	12	8	0	1	1	0	0	0	1	0	0	0	0	0	0	1	0	1	0	0
21	2	3	1	2	5	6	4	6	5	5	5	4	17	1	2	3	15	16	11	16	12	15	14	13	15	15	16	17	16	17	16	0	0	0	1	1	0	0	0	0	0	0	1	1	0	1	0	0	0
21	1	1	36	51	17	40	21	12	20	33	32	21	26	28	2	32	1	22	30	8	11	30	1	24	30	32	18	10	20	10	19	1	0	1	1	0	1	1	0	1	0	1	0	0	1	0	1	0	0
18	1	18	20	11	19	15	33	2	23	24	51	38	30	17	5	18	29	45	24	2	21	4	34	13	25	17	17	29	1	1	52	0	1	1	0	1	0	1	0	0	1	0	0	0	1	1	0	0	1
20	1	23	13	12	12	14	14	13	13	13	3	14	2	13	13	6	14	14	14	13	1	12	9	13	1	13	14	13	1	13	13	1	1	0	0	1	0	0	0	0	1	0	1	0	0	1	0	0	0
19	1	55	30	37	33	31	28	29	49	44	39	32	38	36	33	36	52	30	41	30	26	13	40	12	19	24	63	50	36	24	33	0	0	0	0	1	1	0	0	1	1	0	0	0	1	1	1	1	0
20	1	14	14	14	7	2	14	15	17	16	20	15	19	25	18	20	5	20	20	18	22	21	15	19	26	14	1	8	14	14	14	0	0	0	1	1	0	0	0	0	0	0	0	0	0	0	1	0	0
21	2	15	18	40	12	16	5	21	38	30	21	32	24	23	38	36	37	17	36	31	8	33	29	33	33	33	25	28	33	13	27	0	1	0	1	0	1	0	1	0	0	0	1	0	0	1	1	1	0
22	1	14	4	1	7	2	9	41	21	15	30	8	13	7	4	21	19	29	19	30	22	38	13	43	19	3	7	8	3	2	21	0	1	1	0	1	0	0	0	0	0	1	0	1	1	0	0	1	0
25	2	40	8	33	4	52	18	31	34	33	24	39	50	5	37	10	31	29	25	49	52	29	18	54	13	49	32	40	9	15	5	0	1	1	1	0	1	0	1	0	1	1	0	1	1	1	0	0	1
21	2	11	25	34	2	33	33	13	34	30	40	33	4	1	25	25	30	19	31	29	30	30	37	8	33	15	16	24	8	20	28	1	0	0	1	0	0	1	0	0	0	0	1	1	0	0	0	1	0
21	1	1	12	30	13	20	12	14	10	16	21	13	22	13	28	11	26	14	16	9	22	20	3	12	13	26	34	26	19	15	24	1	1	0	1	0	1	0	0	0	1	0	0	1	0	0	0	1	0
20	2	2	8	5	5	4	4	5	2	8	5	7	7	8	7	9	4	6	7	6	9	9	1	8	6	1	3	4	6	7	7	1	1	0	0	0	0	1	0	0	0	0	0	0	0	0	1	0	0
25	2	18	3	14	20	20	20	7	7	20	7	20	20	20	20	20	12	20	20	24	10	20	24	10	28	14	11	20	14	24	20	0	1	0	0	0	0	1	1	0	1	0	0	0	0	0	1	0	0
23	1	7	32	13	43	28	35	29	26	24	31	23	50	26	15	30	47	28	36	40	0	42	0	32	25	53	9	36	25	7	52	1	0	1	1	1	1	1	1	1	1	0	0	1	1	0	0	1	1
25	1	1	42	49	30	27	32	32	15	34	34	23	19	2	32	10	1	17	25	11	27	27	30	30	30	31	17	8	8	32	30	1	1	0	0	1	0	0	1	0	1	0	1	1	0	1	1	1	0
22	2	7	10	23	7	11	9	13	9	13	20	12	10	17	4	11	11	14	11	7	9	11	13	7	11	7	13	19	7	12	32	0	0	1	0	1	1	0	0	0	0	0	0	0	0	0	1	0	0
20	1	3	4	6	2	18	20	29	15	1	20	22	1	8	26	21	19	20	15	13	13	1	16	13	2	5	10	3	15	15	2	0	0	1	1	0	0	0	0	1	0	0	1	1	1	0	1	0	0
17	1	34	40	40	32	40	40	38	19	40	40	23	2	19	33	8	6	40	1	40	32	40	13	39	40	29	40	40	6	40	27	1	0	0	1	0	0	1	1	0	0	1	1	1	1	1	1	0	1
22	1	3	6	8	11	16	12	16	19	11	20	24	20	19	18	5	13	17	15	20	16	19	13	21	26	10	15	4	7	12	6	1	0	0	0	0	0	0	0	0	0	0	0	0	0	1	0	0	0
21	1	1	8	21	21	1	34	6	21	19	38	9	25	20	17	11	29	5	13	28	20	26	19	9	30	1	15	40	54	38	42	1	1	0	1	1	0	0	0	1	1	1	0	1	0	0	0	1	0
19	2	14	14	10	14	14	14	6	14	14	3	9	12	13	5	6	12	14	17	4	11	12	4	13	4	8	7	10	14	14	8	0	0	0	0	0	0	1	0	0	1	0	0	0	0	0	1	0	0
19	2	7	35	32	32	23	32	5	30	35	27	5	2	40	39	19	11	26	11	24	40	35	32	24	40	1	3	15	34	5	4	1	0	0	1	1	0	1	0	0	1	1	1	0	0	0	0	0	0
20	1	10	8	13	9	9	11	4	10	8	8	7	12	15	11	10	12	8	10	12	8	10	6	14	9	9	6	16	12	8	8	0	0	0	0	0	0	1	0	0	0	1	0	1	0	0	0	1	0
24	2	12	15	11	12	13	14	1	12	14	16	16	13	13	15	15	17	11	16	14	12	1	17	15	16	16	16	17	16	4	15	0	0	1	0	0	0	1	0	0	1	0	0	0	0	0	0	1	0
23	1	37	21	1	38	16	50	35	31	36	34	25	1	9	30	1	23	38	12	7	39	13	24	3	3	19	24	2	10	10	3	1	1	1	0	0	0	1	0	0	0	1	1	0	1	1	1	1	1
22	2	29	20	22	20	17	22	0	20	24	24	18	5	24	20	21	8	11	16	12	1	19	12	0	0	23	20	14	15	12	15	1	0	1	0	1	0	0	0	0	0	0	1	0	0	1	0	1	1
19	2	1	20	9	40	20	4	20	20	28	20	6	20	20	20	20	20	20	20	33	17	19	19	20	20	20	20	1	21	20	26	1	0	1	0	0	0	0	0	1	0	1	0	0	0	0	0	0	0
21	2	24	24	16	14	1	1	20	28	20	20	28	20	20	16	26	18	6	24	20	6	19	22	20	17	3	25	18	12	23	18	0	1	0	1	1	1	0	0	0	0	0	0	0	0	1	0	1	0
24	1	15	2	20	1	7	12	9	1	4	12	8	10	6	10	7	17	18	51	18	31	40	1	37	6	17	15	13	23	20	20	0	1	0	1	0	0	1	1	1	0	0	0	0	0	1	1	0	1
21	1	33	43	12	9	45	18	14	56	20	25	40	14	19	43	25	23	39	18	34	38	16	17	30	23	23	14	16	7	51	45	1	0	1	1	0	1	1	1	0	1	1	1	1	1	0	1	1	1
22	1	14	13	20	8	39	19	15	1	35	14	8	20	14	22	9	30	12	18	16	17	9	20	18	27	33	28	39	32	24	16	0	0	0	1	1	1	1	1	1	0	1	0	0	0	1	0	1	1
28	1	20	13	24	24	11	3	36	7	24	20	12	32	24	32	26	26	16	32	27	24	11	3	24	20	16	15	2	28	16	9	0	1	0	0	1	1	1	1	1	1	1	0	0	0	1	1	0	0
21	1	1	32	36	31	33	40	32	1	2	26	50	6	30	28	32	23	9	10	20	16	8	16	20	20	36	21	11	10	44	28	1	1	0	1	0	0	0	1	1	1	0	1	1	0	0	1	1	1
20	1	22	19	30	31	42	38	23	24	7	56	23	1	35	45	36	23	12	38	8	25	8	32	28	35	4	27	21	11	34	29	1	0	1	1	0	1	0	0	1	1	1	1	0	0	0	0	1	1
21	1	22	11	15	43	14	31	31	14	6	14	30	38	22	23	14	30	14	29	19	13	26	0	18	10	20	16	17	17	1	40	0	1	1	0	0	0	0	0	1	0	1	1	0	0	1	0	0	1
21	1	13	14	16	28	28	16	2	18	44	12	20	7	17	10	21	26	20	37	14	24	12	16	15	20	9	11	20	22	16	20	1	0	1	0	0	1	1	0	1	1	0	1	0	0	0	0	0	0
20	1	33	40	30	36	34	33	5	23	24	26	30	26	26	14	20	34	21	1	14	20	9	27	24	2	30	28	18	28	20	18	1	0	0	0	0	1	1	1	0	1	0	0	0	0	0	0	1	1
19	1	12	7	26	4	21	6	19	21	5	35	7	36	10	20	6	28	13	18	10	22	7	16	12	6	31	4	26	13	29	24	0	0	0	1	1	0	0	0	1	0	1	0	0	0	0	0	0	0
21	1	30	40	19	31	32	20	28	44	30	19	18	35	9	30	6	27	20	29	20	40	7	1	39	40	25	33	43	33	7	48	0	0	1	0	1	0	1	1	0	1	0	1	1	0	1	1	0	1
35	1	33	29	14	22	19	30	8	12	11	34	9	12	33	40	51	12	21	8	21	8	12	18	10	16	11	18	17	6	19	23	0	0	1	0	1	0	0	1	1	0	1	0	1	0	1	0	0	1
20	1	10	21	5	6	6	20	16	12	12	5	7	14	12	11	3	20	7	15	5	20	6	9	14	11	10	30	12	11	17	20	0	0	1	1	0	0	0	1	0	0	0	1	0	0	1	0	0	0
25	1	21	22	17	26	24	17	31	24	15	22	21	27	14	40	11	28	24	33	26	34	33	11	2	37	22	24	30	3	2	29	1	0	1	0	0	1	1	0	0	0	0	0	1	1	0	0	0	1
21	1	19	19	4	11	19	10	1	15	3	17	8	1	17	24	3	13	14	8	7	10	2	11	1	10	2	23	4	11	5	16	0	0	1	0	0	0	1	0	1	0	0	1	0	0	1	0	0	1
19	1	8	20	16	16	16	24	14	16	10	14	14	18	21	9	18	9	3	12	16	4	18	4	12	24	12	9	0	8	19	9	1	0	0	0	0	1	0	0	0	0	0	0	0	1	0	1	1	0
22	1	5	9	7	8	9	3	8	7	7	4	16	12	8	1	1	2	7	3	5	6	7	9	7	2	7	5	5	9	4	9	0	0	0	0	1	0	0	0	0	1	1	0	1	1	1	0	1	1
18	1	30	46	19	24	30	14	28	28	20	1	12	29	22	20	34	38	26	7	26	7	26	10	10	15	26	4	13	3	26	28	0	1	1	0	0	1	1	1	0	1	1	1	0	0	1	0	0	1
34	2	24	19	34	21	11	17	21	14	14	30	23	22	20	21	38	22	31	34	10	2	25	34	40	40	35	29	54	23	21	57	1	1	0	0	1	1	1	1	1	1	1	1	1	0	0	1	1	0
20	2	21	32	30	30	30	11	6	25	19	30	11	40	20	62	15	19	30	11	2	21	30	20	14	21	13	22	22	40	20	18	0	1	0	1	0	0	1	0	0	0	1	0	0	1	1	0	0	1
35	1	25	18	15	32	24	18	1	22	2	20	16	30	7	18	24	20	10	14	12	20	8	30	9	2	13	24	26	30	1	3	0	0	0	0	0	0	1	0	1	0	0	0	1	1	0	1	0	0
22	1	20	6	12	13	19	25	15	14	15	14	19	5	8	30	18	24	1	19	29	20	14	7	20	18	1	40	3	8	26	12	0	1	0	1	1	0	1	0	1	0	0	1	0	0	0	0	1	1
35	1	6	29	18	10	7	2	7	41	8	1	50	26	31	39	2	19	17	24	8	7	3	27	23	7	10	20	6	36	22	6	1	0	0	1	1	1	0	0	1	1	0	0	1	1	1	0	1	1
18	1	30	39	20	4	20	20	24	20	30	17	21	10	28	25	30	25	4	32	24	33	37	29	22	19	20	12	6	19	20	25	0	0	1	1	0	0	0	0	0	1	1	1	1	0	0	1	1	0
34	2	9	34	1	16	28	16	11	1	30	4	38	40	6	12	36	25	26	31	10	2	40	1	18	30	34	24	36	24	1	30	1	0	1	1	0	1	1	1	0	1	0	0	1	1	0	1	0	1
19	2	26	34	18	33	10	22	38	21	57	19	35	21	8	18	15	19	45	15	3	7	25	12	40	24	21	32	27	13	32	9	0	0	0	1	0	0	0	0	1	1	0	1	1	0	1	0	0	1
21	2	13	12	41	6	43	42	43	30	13	27	43	44	43	27	10	37	19	1	42	8	19	28	40	30	40	3	43	9	11	15	0	1	0	1	0	1	0	1	1	1	0	1	0	1	1	1	1	1
18	1	6	47	2	1	10	17	22	26	31	24	23	6	25	26	28	24	22	26	25	29	25	16	27	24	9	28	35	28	35	29	1	1	1	1	1	1	0	0	1	1	0	1	0	0	0	1	1	0
22	2	13	36	1	36	7	27	17	32	16	30	26	10	5	24	11	20	20	22	28	10	10	24	18	9	13	2	16	28	1	4	1	0	1	0	1	0	0	0	0	0	0	0	1	0	1	0	0	1
31	2	38	3	40	30	22	3	50	52	19	40	5	44	25	10	40	30	10	63	24	13	30	30	20	14	50	14	7	30	40	4	1	1	0	0	1	1	0	1	1	0	1	1	1	1	0	0	1	1
20	2	7	10	8	8	2	7	9	8	8	7	6	18	10	20	24	10	10	7	9	20	20	10	10	10	6	6	7	3	3	8	0	0	0	0	1	0	0	0	0	1	0	0	0	0	0	0	0	1
21	1	21	21	1	2	28	14	18	1	36	1	24	1	1	28	1	33	1	11	13	1	1	20	14	40	15	1	29	15	4	21	0	0	0	0	1	0	0	0	0	0	1	0	0	0	0	0	0	0
20	2	50	30	41	36	45	15	38	2	14	2	12	41	4	55	2	40	35	2	49	17	51	34	46	3	13	22	20	15	57	40	0	0	1	1	0	1	1	1	1	1	1	1	1	0	1	1	1	1
23	1	8	5	7	4	55	13	11	3	23	20	25	50	6	36	27	23	24	54	1	29	20	20	24	17	14	16	1	10	4	26	0	0	0	0	1	1	1	1	1	0	1	1	1	1	1	1	1	0
20	2	14	2	30	9	30	36	10	32	30	30	13	28	30	30	30	31	30	36	2	30	30	30	24	14	30	32	30	6	20	32	1	1	0	1	0	1	1	0	0	0	1	1	0	0	0	1	0	0
29	1	14	56	10	9	2	1	29	26	29	17	20	34	40	39	32	41	63	30	23	9	43	30	41	20	20	21	40	1	32	7	0	1	1	1	1	0	1	0	1	1	0	0	0	1	1	0	1	1
21	1	18	28	16	36	16	15	13	3	12	9	1	20	19	21	22	3	18	30	12	16	5	9	16	15	20	16	17	16	8	21	0	0	0	0	0	0	1	1	0	0	1	0	0	0	0	0	0	0
20	2	27	14	12	30	23	23	30	1	1	62	31	30	46	21	32	1	1	30	3	27	5	17	11	40	30	35	23	40	30	30	0	0	1	0	1	1	0	1	1	1	0	0	1	1	0	1	1	0
19	1	6	26	30	28	25	28	28	1	33	21	2	15	43	4	9	5	15	14	23	37	36	2	10	9	15	32	10	8	47	8	1	0	0	0	1	0	1	0	1	0	1	1	0	1	1	0	1	0
31	2	10	8	12	23	12	15	12	6	5	23	19	18	12	4	24	7	30	23	19	26	29	19	11	20	10	18	24	3	21	30	1	0	0	1	0	0	1	1	1	0	0	1	1	1	0	1	0	0
22	2	2	7	6	7	29	15	4	4	2	4	5	5	6	4	11	3	3	7	9	9	8	15	1	2	6	17	11	17	7	2	1	0	0	0	0	0	0	0	0	0	0	0	0	1	0	0	0	0
28	2	32	54	10	26	20	3	46	41	10	12	22	1	16	31	20	26	24	23	11	20	16	25	27	18	4	1	0	18	1	9	1	1	0	1	0	1	0	0	1	1	0	1	0	0	1	0	0	1
22	1	2	1	2	2	2	2	2	2	2	1	2	1	1	2	2	2	2	2	1	2	2	2	2	2	2	2	2	2	2	2	0	0	0	0	0	0	0	0	0	1	1	0	1	0	0	0	0	0
22	1	10	10	7	4	10	4	10	14	7	12	17	4	7	3	10	8	5	10	17	11	24	1	12	10	1	5	30	30	10	1	0	0	0	0	0	0	0	0	1	0	1	0	0	1	0	1	1	0
26	2	10	11	4	10	10	10	10	10	10	10	10	10	6	8	3	10	10	5	10	10	3	10	10	7	10	10	10	10	10	10	0	1	1	0	0	0	0	0	0	0	1	0	1	1	1	0	0	1
18	1	13	10	13	12	18	20	23	21	20	16	16	16	16	10	3	12	16	16	24	20	20	16	20	20	20	17	20	12	15	16	1	0	1	0	0	0	0	1	0	1	0	0	0	0	1	0	0	0
27	1	19	27	8	28	36	20	20	23	1	29	23	26	10	30	2	22	20	14	20	7	7	16	18	22	24	20	10	29	11	20	0	1	1	0	1	0	0	1	1	1	0	0	1	1	1	0	0	1
22	1	11	29	6	34	30	27	28	11	28	32	25	18	28	15	26	7	30	28	10	0	33	28	30	29	35	34	12	29	1	3	0	0	0	1	0	0	0	1	0	0	1	1	0	1	1	0	0	0
31	1	5	8	12	2	4	16	18	11	10	40	20	14	40	18	58	1	11	1	18	0	17	12	60	16	16	13	3	1	19	4	1	1	1	1	0	0	0	1	1	0	0	0	0	1	0	1	0	1
22	1	9	13	20	16	11	16	16	0	20	15	4	22	23	20	25	16	18	4	0	13	17	3	16	5	24	6	1	7	17	20	0	1	0	0	0	0	1	0	0	1	0	0	0	0	0	0	1	0
19	1	34	28	11	20	4	22	25	5	3	31	37	14	27	18	38	28	21	29	12	34	44	24	30	5	28	20	22	15	3	34	0	0	1	0	1	0	1	1	1	0	1	0	0	0	0	1	1	1
21	2	7	12	16	2	20	22	20	20	16	16	20	20	20	5	20	20	17	17	1	12	18	20	20	20	20	20	14	20	1	15	1	0	0	1	0	1	0	0	0	0	0	0	0	1	0	0	1	1
20	2	0	26	3	36	8	44	20	26	22	7	20	25	5	10	16	24	19	19	22	1	36	25	20	20	14	30	21	24	26	9	0	0	1	0	0	1	0	1	1	1	0	1	1	1	0	0	0	1
20	1	8	16	18	14	11	12	10	6	14	20	29	17	15	21	19	16	6	18	16	21	21	6	26	20	23	31	19	34	21	25	0	0	1	0	0	0	0	1	0	0	1	0	0	0	0	0	1	0
21	1	40	40	20	17	19	32	46	17	30	50	30	30	30	1	28	30	9	37	46	30	36	24	41	30	28	30	61	40	7	8	0	0	1	1	1	0	0	1	1	0	0	0	1	1	1	0	1	1
19	2	31	40	61	39	25	5	36	29	24	46	11	1	44	17	30	12	45	22	21	22	4	19	18	35	4	25	4	13	46	38	1	0	1	0	0	1	1	0	0	0	1	1	0	0	0	1	0	0
21	1	29	38	55	22	33	35	35	34	23	21	7	14	1	33	31	10	15	19	16	13	22	17	19	19	40	29	24	27	27	33	1	0	1	1	0	1	0	1	0	0	1	1	1	0	0	1	0	1
19	1	12	10	5	16	10	16	4	10	10	14	7	7	5	12	10	12	2	6	2	10	8	15	5	10	8	9	8	4	3	10	0	0	0	0	0	0	0	0	0	0	1	1	0	0	0	0	1	0
26	2	14	25	9	22	17	28	14	12	14	16	21	2	14	36	20	22	7	22	10	32	12	3	14	42	21	25	7	15	14	1	0	0	1	0	1	1	0	1	0	0	0	1	0	0	0	0	1	0
25	1	10	34	21	4	14	14	24	7	18	12	15	14	19	32	21	6	48	12	17	11	17	8	9	24	28	15	45	11	9	11	0	0	0	1	0	0	1	1	0	1	0	1	0	0	1	0	1	1
18	1	32	17	26	15	19	24	7	21	18	11	1	8	26	29	11	8	29	16	8	17	11	13	9	14	10	7	1	8	9	10	1	0	0	1	0	1	1	0	1	1	1	0	0	0	0	1	1	1
19	1	12	13	7	14	13	12	9	9	4	20	1	20	15	11	4	16	10	14	15	14	13	2	7	20	15	11	7	8	9	11	1	0	1	0	1	1	0	1	1	0	1	0	0	0	0	0	0	1
19	2	18	18	2	12	22	31	25	9	27	20	18	17	20	8	3	17	13	0	12	15	14	16	3	9	17	15	17	18	7	3	0	1	1	1	0	1	1	0	0	0	0	1	0	0	1	1	1	0
18	1	20	6	7	11	6	6	14	12	10	10	7	2	9	10	10	21	24	14	10	17	14	27	28	7	20	1	9	20	10	8	0	0	0	0	1	0	0	0	1	0	1	1	1	0	0	0	0	1
23	1	2	32	19	5	30	4	20	22	34	32	14	23	7	12	17	32	10	20	14	23	19	33	2	18	15	17	23	20	20	20	1	1	1	1	0	1	1	0	1	0	1	1	1	1	1	0	1	1
[truncated: 13 more columns]
