# Supplementary material for: Red Color and Risk-Taking Behavior in Online Environments
Source: PLoS One. 2015 Jul 24;10(7):e0134033. doi: 10.1371/journal.pone.0134033 (PMC4514790; doi:10.1371/journal.pone.0134033)
Supplement: S1 File — (ZIP) [file pone.0134033.s001.zip › Data for study I.csv]

col	age	sex	KT_1	KT_2	KT_3	KT_4	KT_5	KT_6	KT_11	KT_13	cb
1	21	2	0	1	0	0	1	1	0	0	0
1	22	2	1	1	0	0	0	0	0	0	0
1	22	2	1	1	0	0	0	0	0	1	0
1	31	1	0	1	1	1	0	1	0	0	0
1	25	2	0	1	0	0	0	1	1	0	0
1	29	1	1	1	0	1	0	0	0	0	0
1	23	2	0	0	1	1	0	0	1	0	1
1	25	2	0	0	0	0	0	0	0	0	1
1	23	2	0	0	0	1	1	0	0	0	0
1	24	1	1	1	0	1	1	0	1	0	1
1	25	1	0	0	0	0	0	0	0	1	0
1	25	2	0	1	0	1	1	1	1	1	0
1	24	2	0	0	0	0	0	0	0	0	0
1	29	2	1	0	0	1	0	1	0	0	0
1	24	2	0	0	0	0	0	0	0	0	0
1	19	2	0	0	0	1	1	1	1	1	0
1	21	2	1	1	1	0	0	0	0	0	0
1	37	2	0	0	0	0	0	0	0	0	0
1	22	2	0	0	0	0	0	1	0	1	0
1	22	2	1	0	0	0	0	1	0	0	0
1	25	2	1	1	1	1	1	1	0	1	0
1	28	2	0	1	0	0	0	1	0	0	0
1	21	2	0	0	0	0	0	0	1	1	0
1	22	1	0	1	1	1	0	1	1	0	0
1	22	2	0	1	0	1	0	0	0	0	0
1	23	2	0	1	0	1	0	1	0	0	0
1	22	2	1	0	0	0	0	1	0	0	0
1	24	2	0	0	0	0	0	0	0	1	0
1	19	2	0	1	1	1	1	1	1	0	0
1	20	2	0	0	1	0	0	0	0	0	0
1	22	2	0	1	0	0	0	0	1	0	0
1	21	2	0	1	1	1	0	0	0	0	0
1	21	2	1	1	0	1	1	1	0	0	0
1	24	2	0	0	1	1	0	0	0	0	0
1	24	1	0	1	0	0	0	1	0	0	0
1	21	2	1	1	0	1	0	0	0	0	0
1	24	2	0	1	0	1	0	1	0	1	0
1	21	1	0	0	0	0	0	0	0	0	0
1	23	1	0	0	0	0	0	1	0	0	0
1	24	1	1	1	0	1	1	1	0	0	0
1	27	2	0	1	0	1	0	0	0	1	0
1	19	2	1	1	1	1	0	1	0	0	0
1	25	2	0	1	0	0	0	1	0	0	0
1	31	2	1	1	0	1	0	0	0	0	0
1	62	1	0	1	0	1	0	0	0	1	0
1	19	2	0	1	0	0	0	1	0	0	1
1	19	1	0	1	0	1	0	1	0	0	0
1	19	2	0	1	0	0	0	1	1	0	0
1	21	1	0	0	0	1	1	0	1	0	0
1	22	2	1	1	0	0	0	0	0	0	0
1	22	1	1	1	0	1	0	1	0	0	0
1	24	2	1	0	0	0	1	1	1	0	0
1	20	1	1	1	1	1	1	0	1	0	0
1	28	2	0	0	0	0	0	0	0	0	0
1	21	2	0	0	0	1	1	1	0	1	0
1	25	2	0	0	1	0	1	0	1	0	0
1	42	1	1	1	1	1	0	0	1	0	0
1	21	2	0	1	0	1	1	1	0	1	0
1	22	2	1	1	0	0	0	1	0	0	0
1	25	2	1	0	0	0	0	0	0	1	0
1	19	1	1	1	0	0	0	1	0	0	0
1	21	2	1	1	1	1	0	0	0	0	0
1	25	2	0	1	0	1	0	1	1	0	0
1	23	1	0	1	0	0	0	0	1	0	0
1	25	1	0	1	0	1	0	1	0	0	0
1	19	2	1	1	0	0	0	0	0	0	0
1	21	2	1	1	0	1	0	1	0	0	0
1	21	2	1	1	1	1	1	1	1	0	0
1	22	2	1	0	1	0	0	0	1	0	0
1	22	2	0	0	1	0	0	0	0	0	0
1	26	1	1	1	1	0	0	1	1	0	0
1	22	1	0	1	1	0	1	1	0	0	0
1	28	1	0	0	0	0	0	0	0	1	0
1	21	1	0	0	0	0	0	0	0	0	0
1	24	2	1	1	0	1	0	1	0	1	0
1	21	2	0	1	1	1	0	1	1	0	0
1	22	2	0	1	0	1	0	1	0	0	0
1	19	2	0	0	0	0	0	1	0	0	0
1	21	2	0	1	0	1	0	0	0	0	0
1	19	2	0	1	0	1	0	1	0	0	0
1	26	1	0	1	1	0	1	1	1	1	0
1	22	2	0	1	0	0	0	0	0	0	0
1	22	2	0	0	0	1	0	1	0	1	0
1	31	2	0	1	0	1	0	0	0	0	0
1	22	2	0	1	0	1	0	0	1	0	0
1	24	1	0	1	0	1	0	0	0	0	0
1	27	2	0	0	0	0	0	1	0	1	0
1	20	1	1	1	0	0	0	1	0	0	0
1	22	2	1	1	0	0	1	1	1	0	0
1	34	1	0	0	0	0	0	1	0	0	0
1	23	2	0	1	0	1	1	1	0	0	0
1	53	1	0	1	1	1	1	1	0	1	0
1	20	2	0	1	0	0	0	1	0	1	0
1	20	2	0	1	0	0	0	0	0	0	0
1	28	2	1	1	0	0	0	0	0	0	0
1	26	2	1	1	0	0	0	1	1	0	0
1	23	1	0	1	0	1	1	1	0	1	0
1	23	2	0	0	0	0	0	1	0	0	0
1	21	1	0	1	0	1	0	1	0	0	0
1	21	2	1	0	1	0	1	1	0	1	0
1	21	2	1	1	0	1	0	1	1	0	0
1	21	2	0	0	0	1	0	0	0	1	0
1	21	2	0	0	0	0	0	1	0	0	1
1	46	2	0	1	0	1	0	1	0	0	0
1	27	1	1	1	0	0	0	0	0	0	0
1	25	2	0	1	0	1	0	1	0	1	0
1	27	2	0	1	0	1	1	1	0	0	0
1	23	2	0	0	0	1	0	1	0	0	0
1	20	2	0	1	0	0	0	1	0	1	0
1	25	1	1	1	0	0	0	0	0	0	0
1	19	2	0	1	0	1	1	1	0	0	0
1	22	1	1	1	1	1	1	1	1	1	0
1	25	1	1	1	0	1	1	1	0	0	0
1	21	1	0	1	1	0	0	1	1	0	0
1	25	1	1	1	0	0	0	0	0	1	0
1	25	2	0	1	0	1	0	0	1	0	0
1	21	2	0	1	0	1	1	1	0	0	0
1	25	2	0	0	1	1	0	1	0	0	0
1	29	2	0	1	0	1	1	1	0	0	0
1	18	2	0	0	0	0	0	0	0	0	0
1	20	2	1	0	0	0	0	0	0	0	0
1	23	1	1	1	0	0	0	0	0	0	0
1	27	2	0	1	0	1	0	1	0	1	0
1	20	1	1	1	1	0	0	0	0	0	0
1	34	1	1	0	0	1	0	0	1	0	0
1	37	1	0	0	0	1	0	0	0	0	0
1	20	2	1	1	1	1	0	0	1	0	0
1	22	1	1	1	0	1	1	1	0	0	0
1	30	2	0	0	0	0	0	0	0	0	0
1	25	2	1	1	0	1	1	1	0	0	0
1	20	1	1	1	0	1	1	1	0	0	0
1	23	2	0	0	1	0	0	0	1	1	0
1	29	2	0	1	1	1	1	0	1	0	0
1	23	2	0	1	0	0	0	0	0	0	0
1	22	2	0	1	0	1	1	0	0	1	0
1	25	2	1	1	1	1	0	1	1	0	0
1	22	1	1	0	0	1	1	1	0	0	0
1	43	2	0	0	0	0	0	1	0	1	0
1	26	1	0	1	0	1	0	1	0	1	0
1	22	2	1	1	0	1	0	0	0	0	0
1	24	2	1	1	0	1	1	1	1	0	0
1	22	2	0	0	1	1	0	0	0	0	0
1	26	2	1	1	1	1	0	0	0	0	0
1	29	1	0	1	0	1	0	1	0	0	0
1	21	1	1	1	0	1	0	0	0	1	0
1	21	2	0	0	0	1	0	0	0	0	0
1	24	2	1	1	0	0	0	0	0	0	0
1	21	2	0	1	0	1	1	1	0	0	0
1	23	2	1	1	0	1	1	1	1	0	0
1	21	2	1	1	0	0	0	1	0	0	0
1	22	1	1	1	0	1	1	1	0	0	0
1	32	2	0	1	0	1	0	0	0	1	0
1	30	2	0	0	0	0	0	0	0	0	0
1	23	2	0	0	0	0	0	0	0	1	0
1	20	1	1	1	0	1	0	0	1	0	0
1	20	2	1	1	0	0	0	1	0	0	0
1	23	2	0	1	0	1	0	1	1	1	0
1	19	2	1	1	1	0	1	1	0	0	0
1	28	2	0	0	0	0	1	1	0	0	0
1	26	2	1	1	0	1	0	1	0	0	0
1	36	2	0	0	0	0	0	1	0	0	2
1	21	1	0	1	0	1	1	1	0	0	2
1	24	2	0	1	0	1	0	0	0	0	0
1	26	2	1	0	0	0	0	0	0	0	0
1	22	2	0	1	0	0	0	0	0	0	0
1	20	1	0	1	0	1	0	1	0	0	0
1	19	1	0	1	1	0	0	0	0	1	0
1	29	2	0	0	0	0	0	1	0	1	0
1	21	2	0	1	0	1	1	1	0	1	0
1	28	1	1	1	0	1	1	0	0	0	0
1	22	2	1	1	1	1	1	1	0	0	0
1	23	2	1	0	0	0	0	0	0	0	0
1	19	2	0	1	0	0	0	0	0	0	0
1	32	2	1	1	0	0	0	1	0	1	0
1	27	2	0	0	1	1	1	0	0	0	0
1	20	1	0	1	1	1	0	1	0	0	0
1	24	2	1	0	1	0	0	0	0	0	0
1	29	1	1	0	0	1	1	1	0	0	0
1	22	2	1	1	0	0	0	1	0	0	0
1	26	2	0	0	0	1	0	1	0	0	0
1	25	2	0	1	0	1	1	1	0	0	0
1	22	2	1	1	0	0	0	1	0	0	0
1	23	2	0	1	0	1	0	1	0	0	0
1	22	1	0	1	0	0	0	1	0	0	0
1	29	2	1	1	0	1	1	0	0	0	0
0	23	2	0	1	0	1	0	1	0	0	0
0	29	2	1	0	0	0	0	0	0	0	0
0	23	2	0	1	0	1	0	1	0	0	0
0	22	2	0	1	0	1	1	1	0	1	0
0	21	2	0	1	0	1	0	1	0	0	0
0	25	1	0	1	0	1	1	0	1	0	0
0	18	2	1	1	1	1	0	1	0	0	0
0	28	2	0	1	0	0	0	1	0	0	0
0	24	2	1	1	0	1	0	1	0	1	0
0	24	2	1	0	1	1	1	0	0	1	0
0	19	2	0	0	0	0	0	1	1	0	0
0	21	2	1	1	0	0	0	0	1	0	0
0	19	2	1	1	1	0	1	0	0	0	0
0	27	1	0	1	0	1	0	1	0	0	2
0	21	2	0	0	0	0	0	0	0	0	0
0	19	2	0	1	0	1	0	1	0	0	0
0	21	2	0	1	0	1	0	1	0	0	0
0	20	2	0	1	0	0	0	1	0	0	0
0	23	1	1	1	1	1	0	1	0	0	0
0	41	1	0	1	0	0	0	1	0	0	0
0	23	2	0	1	0	1	0	0	0	1	0
0	21	2	0	1	0	0	0	1	0	0	0
0	29	2	0	1	0	1	0	1	0	0	0
0	26	2	0	0	0	0	0	1	0	0	0
0	20	2	0	1	0	1	0	0	0	0	0
0	21	2	0	0	0	0	0	1	0	1	0
0	24	2	1	1	0	0	1	1	0	0	0
0	20	2	1	1	0	1	0	0	0	0	0
0	24	1	1	1	0	1	1	1	0	0	2
0	22	2	0	1	0	0	0	1	0	0	0
0	34	1	1	1	1	1	1	1	1	0	0
0	20	1	0	1	0	1	0	0	0	0	0
0	36	2	0	1	0	1	0	0	0	0	0
0	27	1	1	1	0	1	0	0	0	0	0
0	19	2	1	0	0	1	0	0	1	1	0
0	27	2	1	1	0	1	0	1	0	0	0
0	27	1	1	0	0	1	0	0	0	0	0
0	21	2	1	0	0	0	0	1	0	0	0
0	27	2	0	1	0	1	0	1	0	0	0
0	21	2	0	0	0	0	0	0	0	1	0
0	22	2	0	1	0	1	0	0	1	0	0
0	21	2	1	1	0	1	0	1	0	1	0
0	27	2	1	0	0	0	0	1	0	1	0
0	30	2	0	0	0	0	0	0	0	0	0
0	23	2	0	1	0	1	0	1	0	1	0
0	21	2	0	1	0	1	0	0	0	0	0
0	21	2	0	1	1	0	0	0	0	1	0
0	21	1	0	0	0	0	0	0	0	0	0
0	37	2	0	0	0	0	0	1	1	0	0
0	21	2	0	1	1	1	0	1	0	0	0
0	21	2	0	0	0	0	1	1	0	0	0
0	22	2	0	0	1	1	0	0	1	1	0
0	20	2	0	1	0	1	1	1	0	0	0
0	26	1	1	1	1	1	0	1	1	1	0
0	29	2	0	1	0	0	0	0	0	0	0
0	25	2	1	1	1	1	1	1	0	0	0
0	23	1	1	1	0	1	1	1	0	0	0
0	30	1	1	1	0	0	0	1	0	0	0
0	28	1	1	1	0	1	1	1	0	0	0
0	21	1	1	1	1	1	1	1	0	0	0
0	22	1	1	1	0	0	0	0	0	1	0
0	24	2	1	1	1	1	0	0	0	0	0
0	20	2	1	1	1	0	0	0	0	0	1
0	20	2	0	0	0	0	0	1	0	0	0
0	25	2	0	0	0	1	0	0	0	1	0
0	21	1	1	1	1	0	0	0	0	0	0
0	21	2	1	1	0	1	1	1	0	1	0
0	31	1	0	1	0	0	0	0	0	0	1
0	26	2	1	1	0	1	0	1	0	0	0
0	24	1	1	1	1	1	1	1	1	0	0
0	21	2	1	1	1	0	0	1	1	0	0
0	25	2	1	1	0	0	0	1	0	0	0
0	19	1	0	1	0	1	0	0	0	0	0
0	20	2	0	1	0	1	0	1	1	0	0
0	20	1	1	1	1	0	1	1	0	0	0
0	18	2	1	1	1	0	0	0	1	0	0
0	20	2	1	1	0	0	0	1	0	1	0
0	20	1	0	1	0	0	0	0	0	0	2
0	26	2	0	0	0	1	0	1	0	0	0
0	25	2	0	0	1	0	0	0	0	0	0
0	24	1	0	1	1	0	1	1	1	0	0
0	23	2	1	1	0	0	0	0	0	1	0
0	20	2	0	0	0	0	0	0	0	0	0
0	25	2	1	1	0	1	0	1	0	0	0
0	20	1	1	1	0	1	0	1	0	0	0
0	20	2	1	1	1	1	1	1	0	0	0
0	24	2	0	0	1	0	0	0	0	1	0
0	29	1	0	1	0	0	0	1	0	0	0
0	22	2	1	1	0	0	0	0	0	0	0
0	22	2	0	1	0	1	0	1	0	0	0
0	26	2	0	1	0	1	0	1	0	0	0
0	18	2	1	1	0	1	0	1	0	1	0
0	23	2	1	1	0	1	0	0	0	0	0
0	22	2	0	1	0	1	0	0	0	1	0
0	23	2	0	1	0	1	0	1	0	1	0
0	26	2	1	1	1	1	1	1	0	1	0
0	26	2	0	1	0	1	0	0	0	0	0
0	24	1	0	0	0	1	1	1	0	0	0
0	56	2	0	1	0	1	0	0	0	1	0
0	26	2	0	1	0	1	0	0	0	0	0
0	19	2	1	1	0	1	0	1	0	0	0
0	28	1	1	1	0	1	1	1	0	0	0
0	27	2	1	1	0	0	0	1	1	0	0
0	21	2	0	1	0	1	0	1	0	0	0
0	19	1	0	1	0	1	1	1	0	1	0
0	23	2	1	1	0	1	0	1	0	0	0
0	26	2	0	0	0	1	0	0	0	0	0
0	22	1	1	1	0	1	0	1	0	0	0
0	22	2	0	1	0	1	0	1	0	0	0
0	21	1	1	1	0	1	1	1	0	0	0
0	20	1	0	1	0	1	0	0	0	0	0
0	19	2	0	1	0	0	0	0	0	0	0
0	30	2	0	1	1	0	0	1	0	0	0
0	35	2	0	1	0	1	0	1	0	0	0
0	20	2	0	1	1	0	0	1	1	0	0
0	25	2	0	1	0	1	0	1	0	0	0
0	19	2	0	1	0	0	0	0	0	0	0
0	20	2	1	1	0	1	0	0	1	0	0
0	24	1	1	1	0	1	0	1	1	0	0
0	23	2	1	1	1	1	0	1	0	0	0
0	18	2	0	1	0	0	0	1	0	0	0
0	27	2	0	0	1	0	0	0	0	0	0
0	19	1	1	1	0	0	0	1	0	0	0
0	20	2	0	1	0	0	0	1	0	0	0
0	21	2	0	1	0	1	0	0	0	0	0
0	22	1	0	1	0	1	1	1	1	0	0
0	25	2	0	1	0	1	0	1	0	0	0
0	21	2	0	0	0	0	0	1	0	1	0
0	25	2	1	1	0	1	1	1	0	0	0
0	28	1	1	1	1	1	0	1	0	1	0
0	23	2	1	1	0	1	1	1	0	1	0
0	22	2	0	1	0	0	0	1	0	0	0
0	20	1	1	1	0	1	1	0	0	0	0
0	22	2	1	0	0	1	0	1	0	0	0
0	26	2	1	1	0	1	0	1	0	0	0
0	24	2	1	1	0	0	0	0	0	0	0
0	25	2	0	0	0	0	1	0	0	0	0
0	25	1	0	1	0	1	0	1	0	0	0
0	21	2	1	1	1	1	0	1	0	1	0
0	22	2	1	1	1	0	0	1	0	0	0
0	24	1	1	1	0	1	0	1	0	0	1
0	20	2	1	0	0	1	0	0	0	0	0
0	20	2	1	1	1	1	0	0	0	1	0
0	20	2	0	0	0	1	0	1	1	0	0
0	25	2	1	1	0	1	0	1	0	0	0
0	25	2	0	1	0	0	0	0	0	0	0
0	25	2	0	1	0	1	0	0	0	0	0
0	26	2	1	1	0	1	1	1	1	1	0
0	25	2	0	1	0	1	0	1	0	1	0
0	24	2	0	1	0	0	0	0	0	0	0
0	20	2	1	1	0	1	0	0	1	0	0
0	24	2	0	1	0	0	0	1	0	0	0
0	19	2	0	1	0	1	1	1	0	0	0
0	20	2	0	1	0	1	0	1	0	0	0
0	41	1	0	0	0	0	0	1	0	1	0
0	21	2	0	0	0	0	0	1	1	0	0
0	20	1	0	1	0	0	0	1	0	1	0
0	29	2	0	1	0	1	0	1	0	1	0
0	23	1	1	1	1	1	0	0	1	0	0
0	21	2	0	1	0	0	0	1	0	0	0
0	27	2	1	1	0	0	0	0	1	0	0
0	18	2	0	1	0	0	1	1	1	0	0
0	28	2	0	0	1	0	0	0	0	1	0
0	19	2	1	1	0	1	1	1	0	0	0
0	20	1	0	1	0	0	1	1	0	0	0
0	27	1	0	0	0	1	1	1	0	0	0
0	24	2	0	1	0	0	1	1	0	1	0
0	32	2	0	1	0	1	0	0	0	0	0
0	22	2	1	1	0	1	0	1	0	0	0
0	25	1	0	1	1	1	1	1	0	1	2
0	25	1	0	1	0	1	0	1	0	1	0
0	20	2	0	1	1	1	1	0	0	0	0
0	25	2	0	1	0	1	0	0	0	0	0
0	30	2	1	1	0	0	0	0	0	0	0
0	23	2	0	1	0	0	0	1	0	0	0
0	24	2	1	1	0	0	0	1	1	0	0
0	21	1	0	1	0	0	0	1	0	1	0
0	20	2	1	1	0	0	0	0	0	1	0
0	23	2	0	1	0	1	0	0	1	1	0
0	22	2	0	1	0	1	0	1	0	0	0
0	24	1	1	0	0	0	0	1	0	0	0
0	19	2	0	1	0	1	0	0	0	0	0
0	23	2	1	1	1	0	0	0	0	0	0
0	21	2	0	0	0	1	0	0	1	0	0
0	20	2	1	0	1	0	1	0	0	0	0
0	26	2	1	1	0	0	1	1	0	0	0
0	21	1	0	1	0	0	0	1	0	0	2
0	20	2	1	1	0	1	1	1	1	0	0
0	21	1	0	1	0	1	0	1	0	0	0
0	20	1	1	1	0	1	0	0	0	0	0
0	20	2	1	0	0	1	0	0	0	0	0
0	28	2	0	0	0	0	0	0	0	0	0
0	20	1	1	1	1	1	0	1	1	1	0
0	32	2	1	1	0	1	0	1	1	0	0
0	32	2	0	1	1	1	0	0	1	1	0
0	33	1	1	0	0	0	1	1	0	0	1
0	21	2	0	1	0	1	1	1	0	1	0
0	21	2	1	0	1	0	1	1	0	0	0
